# Supplementary material for: Three-Year Monitoring of Microorganisms’ Composition and Concentration in Atmospheric Aerosols of Novosibirsk City and Suburbs
Source: Microorganisms. 2024 Oct 15;12(10):2068. doi: 10.3390/microorganisms12102068 (PMC11509922; doi:10.3390/microorganisms12102068)
Supplement: Supplementary file 1 [file microorganisms-12-02068-s001.zip]

Archive with 1 entries (1 files):
- microorganisms-3226628-supplementary.pdf
